# Supplementary material for: Integrative Machine Learning Approaches for Identifying Loci Associated with Anthracnose Resistance in Strawberry
Source: Plants (Basel). 2025 Sep 17;14(18):2889. doi: 10.3390/plants14182889 (PMC12473499; doi:10.3390/plants14182889)
Supplement: Supplementary file 1 [file plants-14-02889-s001.zip › Supplementary Tables.xlsx]

## Sheet: Supplementary Table S1
Supplementary Table S1. Predictive performance of five genomic selection models across varying SNP feature subset sizes
GS Model	Data set	100				200				1000				2000				5000
		MSE	RMSE	MAE	R2	MSE	RMSE	MAE	R2	MSE	RMSE	MAE	R2	MSE	RMSE	MAE	R2	MSE	RMSE	MAE	R2
G-BLUP	Trainning Data	56.7632	7.53414	6.1293	0.2183	41.1264	6.41299	5.0445	0.4336	12.3747	3.51777	2.4717	0.8296	9.8015	3.13073	1.6533	0.865	9.9348	3.15195	1.1598	0.8632
	Cross validation	62.9908	7.93667	6.4419	0.0834	57.087	7.55559	6.066	0.162	76.4081	8.74117	7.0122	-0.1216	78.4636	8.85797	7.2943	-0.1724	85.342	9.23807	7.5163	-0.2634
	Test data	44.7422	6.68896	5.2729	0.3382	40.0583	6.32916	4.9911	0.4075	7.0098	2.6476	2.0354	0.8963	1.3933	1.18038	0.9021	0.9794	0.3924	0.626418	0.2138	0.9942
LASSO	Trainning Data	59.4201	7.70844	6.2665	0.1817	44.9143	6.70181	5.3884	0.3815	32.4115	5.69311	4.6853	0.5536	21.6952	4.65781	3.7916	0.7012	70.5776	8.40105	6.6291	0.028
	Cross validation	61.0141	7.81115	6.3264	0.115	53.395	7.30719	5.906	0.225	52.7185	7.26075	5.9225	0.2361	55.935	7.47897	6.0323	0.1798	69.2342	8.32071	6.6396	-0.0082
	Test data	49.0339	7.00242	5.5178	0.2748	44.3314	6.65818	5.3496	0.3443	29.5445	5.43549	4.4374	0.563	19.3269	4.39624	3.5187	0.7141	65.6483	8.10236	6.2582	0.029
LightGBM	Trainning Data	40.6686	6.37719	5.2113	0.4399	26.001	5.09912	3.9574	0.6419	10.7001	3.2711	2.186	0.8526	10.4589	3.23402	1.9512	0.856	9.3911	3.06449	1.7381	0.8707
	Cross validation	65.3394	8.08328	6.6575	0.0444	58.275	7.63381	6.206	0.146	55.867	7.47442	6.0753	0.179	57.9785	7.61436	6.1525	0.153	62.1628	7.88434	6.3965	0.0865
	Test data	30.3071	5.50519	4.2655	0.5517	17.3357	4.16362	3.3507	0.7436	3.9652	1.99128	1.5864	0.9414	2.4588	1.56806	1.2413	0.9636	1.5905	1.26115	0.9019	0.9765
Random Forest	Trainning Data	23.4717	4.84476	3.5894	0.6768	18.5967	4.31239	3.0412	0.7439	16.0153	4.00191	2.9612	0.7794	17.6202	4.19764	3.0418	0.7573	18.3099	4.27901	3.1285	0.7478
	Cross validation	68.618	8.2836	6.6899	0.0053	59.4548	7.71069	6.2292	0.1328	54.3323	7.37104	5.9877	0.2057	57.8918	7.60867	6.1028	0.1544	62.0723	7.8786	6.347	0.0933
	Test data	14.5045	3.80848	2.6584	0.7855	8.3236	2.88506	2.312	0.8769	9.0671	3.01116	2.4063	0.8659	8.6733	2.94505	2.3735	0.8717	9.625	3.10242	2.4336	0.8576
XGBoost	Trainning Data	19.4268	4.40758	2.2711	0.7325	15.1257	3.88918	1.262	0.7917	9.6005	3.09847	1.0424	0.8678	10.398	3.22459	1.0933	0.8568	11.394	3.3755	1.1317	0.8431
	Cross validation	82.7645	9.0975	7.3984	-0.2061	74.094	8.60779	6.851	−0.070	59.482	7.71246	6.2426	0.1189	66.0373	8.12633	6.5604	0.0255	68.3377	8.26666	6.6858	-0.0105
	Test data	8.6259	2.93699	1.2902	0.8724	0.45	0.67082	0.1411	0.9933	0.3774	0.614329	0.0911	0.9944	0.3774	0.614329	0.091	0.9944	0.3774	0.614329	0.091	0.9944

## Sheet: Supplementary Table S2
Supplementary Table S2. Predictive performance of five genomic prediction models under 3× data augmentation across five SNP marker subsets
GS Model	Data set	100				200				1000				2000				5000
		MSE	RMSE	MAE	R2	MSE	RMSE	MAE	R2	MSE	RMSE	MAE	R2	MSE	RMSE	MAE	R2	MSE	RMSE	MAE	R2
G-BLUP	Trainning Data	42.8433	6.54548	4.9278	0.3752	33.5509	5.79231	4.2419	0.5107	0.58	0.761577	0.3946	0.9915	0.575	0.758	0.377	0.992	0.681	0.825	0.142	0.99
	Cross validation	44.8967	6.7005	5.0434	0.3375	38.2686	6.18617	4.60534	0.43782	7.7993	2.79272	1.0293	0.8831	5.889	2.427	0.876	0.912	5.815	2.411	0.608	0.914
	Test data	41.1586	6.4155	4.7375	0.4001	32.3157	5.68469	4.237	0.529	0.7791	0.882666	0.4166	0.9886	0.732	0.856	0.404	0.989	0.585	0.765	0.17	0.992
LASSO	Trainning Data	42.8939	6.54934	4.9569	0.3745	33.6807	5.80351	4.2905	0.5088	5.6977	2.38699	1.7462	0.9169	3.04	1.744	1.199	0.956	0.778	0.882	0.186	0.989
	Cross validation	44.8287	6.69542	5.0826	0.3385	38.1829	6.17923	4.6519	0.43914	10.124	3.18182	1.9679	0.8508	9.14	3.023	1.568	0.864	5.808	2.41	0.866	0.914
	Test data	41.2106	6.41955	4.7713	0.3994	32.315	5.68463	4.2702	0.529	5.4735	2.33955	1.675	0.9202	2.878	1.696	1.169	0.958	0.587	0.766	0.201	0.991
LightGBM	Trainning Data	14.5889	3.81954	2.5945	0.7873	2.7343	1.65357	1.0669	0.9601	2.0655	1.43718	0.6096	0.9699	0.962	0.981	0.492	0.986	2.984	1.727	0.958	0.957
	Cross validation	21.8766	4.67724	3.2234	0.6758	8.63671	2.93883	1.7447	0.87179	6.7733	2.60256	1.1015	0.8994	6.376	2.525	1.047	0.905	8.168	2.858	1.426	0.879
	Test data	14.7097	3.83532	2.7048	0.7856	2.7069	1.64527	1.0288	0.9605	2.1755	1.47496	0.6292	0.9683	1.266	1.125	0.583	0.982	2.934	1.713	0.993	0.957
Random Forest	Trainning Data	8.7537	2.95867	1.3996	0.8723	1.4684	1.21178	0.6086	0.9786	1.1615	1.07773	0.556	0.9831	1.278	1.13	0.56	0.981	1.234	1.111	0.552	0.982
	Cross validation	15.6776	3.95949	2.1104	0.768	7.44127	2.72787	1.31136	0.88966	6.3265	2.51525	1.1951	0.9057	6.749	2.598	1.213	0.9	7.056	2.656	1.232	0.896
	Test data	8.5192	2.91877	1.4921	0.8758	1.633	1.27789	0.5906	0.9762	1.3775	1.17367	0.5251	0.9799	1.467	1.211	0.543	0.979	1.528	1.236	0.525	0.978
XGBoost	Trainning Data	8.0471	2.83674	1.1448	0.8827	0.5312	0.728835	0.153	0.9923	0.4069	0.637887	0.0829	0.9941	0.326	0.571	0.077	0.995	0.408	0.638	0.085	0.994
	Cross validation	15.051	3.87956	1.7344	0.7778	6.50368	2.55023	0.68303	0.90367	5.1669	2.27308	0.5449	0.9229	4.985	2.233	0.511	0.926	5.464	2.337	0.565	0.918
	Test data	8.0673	2.8403	1.3259	0.8824	0.7781	0.8821	0.2187	0.9887	0.5874	0.76642	0.1313	0.9914	0.588	0.766	0.131	0.991	0.588	0.766	0.131	0.991

## Sheet: Supplementary Table S3
Supplementary Table S3. Predictive performance of five genomic prediction models under 5× data augmentation across five SNP marker subsets
GS Model	Data set	100				200				1000				2000				5000
		MSE	RMSE	MAE	R2	MSE	RMSE	MAE	R2	MSE	RMSE	MAE	R2	MSE	RMSE	MAE	R2	MSE	RMSE	MAE	R2
G-BLUP	Trainning Data	44.6566	6.68256	5.0775	0.3352	33.5778	5.79464	4.3266	0.5001	0.6743	0.821158	0.3747	0.99	0.4133	0.642884	0.1127	0.9938	0.4133	0.642884	0.1127	0.9938
	Cross validation	47.7418	6.90954	5.2485	0.2964	36.3279	6.02726	4.49956	0.46365	2.4295	1.55869	0.3346	0.9672	2.3468	1.53193	0.2482	0.9686	2.3468	1.53193	0.2482	0.9686
	Test data	49.7804	7.05552	5.2942	0.3199	34.7405	5.89411	4.324	0.5254	0.6503	0.806412	0.3668	0.9911	0.4641	0.681249	0.1294	0.9937	0.4641	0.681249	0.1294	0.9937
LASSO	Trainning Data	44.7565	6.69003	5.1251	0.3337	33.6867	5.80402	4.382	0.4985	0.94	0.969536	0.56	0.986	0.9437	0.971442	0.5025	0.986	0.9437	0.971442	0.5025	0.986
	Cross validation	47.82	6.9152	5.3001	0.2953	36.387	6.03216	4.56254	0.4629	3.1845	1.78452	0.8011	0.9563	2.6099	1.61552	0.8013	0.962	2.6099	1.61552	0.8013	0.962
	Test data	49.8173	7.05814	5.3174	0.3194	34.8338	5.90202	4.3719	0.5241	1.0112	1.00558	0.5478	0.9862	0.8421	0.91766	0.5313	0.9885	0.8421	0.91766	0.5313	0.9885
LightGBM	Trainning Data	13.2057	3.63396	2.313	0.8034	2.2127	1.48751	0.8144	0.9671	1.3244	1.15083	0.5382	0.9803	1.2095	1.09977	0.5334	0.982	1.2095	1.09977	0.5334	0.982
	Cross validation	17.0893	4.13392	2.7522	0.7513	3.9275	1.98179	1.12263	0.94293	2.9432	1.71558	0.761	0.9584	2.4295	1.55869	0.6785	0.9652	2.4295	1.55869	0.6785	0.9652
	Test data	13.9866	3.73987	2.3923	0.8089	1.9994	1.414	0.8318	0.9727	1.4772	1.2154	0.5821	0.9798	1.2992	1.13982	0.57	0.9822	1.2992	1.13982	0.57	0.9822
Random Forest	Trainning Data	9.9833	3.15964	1.3919	0.8514	1.1033	1.05038	0.2905	0.9836	0.7386	0.859418	0.2446	0.989	0.7358	0.857788	0.2454	0.989	0.7358	0.857788	0.2454	0.989
	Cross validation	12.3468	3.5138	1.6475	0.8205	2.14679	1.46519	2.14679	0.96955	1.9791	1.4068	0.4474	0.9718	2.0482	1.43115	0.4528	0.9703	2.0482	1.43115	0.4528	0.9703
	Test data	10.3487	3.21694	1.369	0.8586	0.8571	0.925797	0.2974	0.9883	0.7133	0.844571	0.2543	0.9903	0.7607	0.872181	0.2542	0.9896	0.7607	0.872181	0.2542	0.9896
XGBoost	Trainning Data	10.1039	3.17866	1.4616	0.8496	0.81	0.9	0.1594	0.9879	0.5294	0.727599	0.0923	0.9921	0.4218	0.649461	0.0864	0.9937	0.4218	0.649461	0.0864	0.9937
	Cross validation	12.3949	3.52064	1.6456	0.8196	1.45463	1.20608	0.24498	0.97957	1.6159	1.27118	0.1867	0.9777	1.4024	1.18423	0.1731	0.9796	1.4024	1.18423	0.1731	0.9796
	Test data	10.4055	3.22576	1.4785	0.8578	0.599	0.773951	0.1634	0.9918	0.4649	0.681836	0.102	0.9936	0.4651	0.681982	0.1006	0.9936	0.4651	0.681982	0.1006	0.9936

## Sheet: Supplementary Table S4
Supplementary Table S4. Consistently Selected SNP Markers Across Different Data Augmentation Levels
1x		3x		5x
SNP	P-Value	SNP	P-Value	SNP	P-Value
AX-184428345	0.0432	AX-184428345	0.0432	AX-184428345	0.0432
AX-184923254	0.0237	AX-184923254	0.0237	AX-184923254	0.0237
AX-184199073	0.0233	AX-184199073	0.0233	AX-184199073	0.0233
AX-184776606	0.0313	AX-184179621	0.0308	AX-184179621	0.0308
AX-184944613	0.0486	AX-184161168	0.0308	AX-184662791	0.0108
AX-184662791	0.0108	AX-184944613	0.0486	AX-184614074	0.0108
AX-184614074	0.0108	AX-184662791	0.0108	AX-184311990	0.0347
AX-184686373	0.0454	AX-184614074	0.0108	AX-184686373	0.0454
AX-184715758	0.0289	AX-184068346	0.018	AX-123364415	0.033
AX-184379001	0.041	AX-184686373	0.0454	AX-184433154	0.0487
AX-184233692	0.029	AX-123364415	0.033	AX-184233692	0.029
AX-184039141	0.012	AX-184379005	0.0369	AX-184039141	0.012
AX-184851103	0.0083	AX-184433154	0.0487	AX-184851103	0.0083
AX-184655742	0.008	AX-184039141	0.012	AX-184655742	0.008
AX-184319335	0.012	AX-184851103	0.0083	AX-184245293	0.016
AX-184245293	0.016	AX-184655742	0.008	AX-184081313	0.0153
AX-184081313	0.0153	AX-184245293	0.016	AX-184315229	0.0251
AX-184315229	0.0251	AX-184081313	0.0153	AX-184096587	0.0151
AX-184436665	0.0216	AX-184315229	0.0251	AX-184415430	0.0224
AX-184096587	0.0151	AX-184096587	0.0151	AX-184256263	0.0177
AX-184415430	0.0224	AX-184415430	0.0224	AX-184513916	0.0281
AX-184513916	0.0281	AX-184513916	0.0281	AX-184682243	0.012
AX-184682243	0.012	AX-184682243	0.012	AX-184118435	0.0226
AX-184118435	0.0226	AX-184118435	0.0226	AX-184323666	0.0152
AX-184323666	0.0152	AX-184323666	0.0152	AX-184090325	0.0465
AX-184495896	0.0318	AX-184495896	0.0318	AX-184283176	0.0125
AX-184090325	0.0465	AX-184090325	0.0465	AX-184059544	0.0104
AX-184283176	0.0125	AX-184071447	0.0176	AX-184130902	0.0457
AX-184059544	0.0104	AX-184283176	0.0125	AX-184536554	0.0433
AX-184536040	0.003	AX-184059544	0.0104	AX-184536040	0.003
		AX-184130902	0.0457
		AX-184536554	0.0433
		AX-184536040	0.003
